# Supplementary material for: The framing of choice nudges prolonged processing in the evaluation of food images
Source: Front Psychol. 2023 Jun 9;14:1039251. doi: 10.3389/fpsyg.2023.1039251 (PMC10290212; doi:10.3389/fpsyg.2023.1039251)
Supplement: Supplementary file 1 [file Table_1.XLS]

## Sheet: Xu_data2
participant	B Max-5 viewed	B Max-5 selected	B Max-5 ratio	B Max-5 RT(take)	B Max-5 RT(leave)	B Max-5 RT(take-leave)	B Max-5 RT(normT-L)	B Max-15 viewed	B Max-15 selected	B Max-15 ratio	B Max-15 RT(take)	B Max-15 RT(leave)	B Max-15 RT(take-leave)	B Max-15 RT(normT-L)	D Max-5 viewed	D Max-5 selected	D Max-5 ratio	D Max-5 RT(take)	D Max-5 RT(leave)	D Max-5 RT(take-leave)	D Max-5 RT(normT-L)	D Max-5 RT(wait)	D Max-15 viewed	D Max-15 selected	D Max-15 ratio	D Max-15 RT(take)	D Max-15 RT(leave)	D Max-15 RT(take-leave)	D Max-15 RT(normT-L)	D Max-15 RT(wait)
1	15	5	0.333333	3.36862	3.11554	0.253079	0.0390303	35	15	0.428571	3.59335	4.05098	-0.457627	-0.0598649	18	5	0.277778	3.59452	3.45057	0.14395	0.0204327	4.64361	39	15	0.384615	4.57003	4.09346	0.476566	0.0550085	4.35893
2	23	5	0.217391	2.03091	1.61666	0.414256	0.11357	61	15	0.245902	3.2022	3.68499	-0.482789	-0.0700996	47	5	0.106383	2.28093	2.68212	-0.401185	-0.0808344	2.54901	79	15	0.189873	2.75592	3.08016	-0.324236	-0.0555571	2.88296
3	35	5	0.142857	2.98198	2.5416	0.440378	0.0797268	47	15	0.319149	2.22337	2.14133	0.0820426	0.0187968	27	5	0.185185	3.36411	3.37922	-0.0151134	-0.00224124	2.99395	58	15	0.258621	3.33887	2.3547	0.98417	0.172856	3.52781
4	45	5	0.111111	7.67458	8.35515	-0.680568	-0.0424566	63	15	0.238095	8.26349	7.40998	0.853512	0.0544559	25	5	0.2	8.08792	7.1376	0.950319	0.0624162	7.6531	56	15	0.267857	6.46971	6.00304	0.466668	0.037415	5.69163
5	23	5	0.217391	2.18495	1.80939	0.375564	0.0940241	53	15	0.283019	2.17993	1.95394	0.225994	0.0546688	40	5	0.125	2.61898	1.68003	0.938954	0.218412	2.61133	64	15	0.234375	2.60488	1.76162	0.843262	0.193121	2.57829
6	42	5	0.119048	1.94105	1.78771	0.153347	0.0411255	76	15	0.197368	1.17279	1.15876	0.0140329	0.0060187	44	5	0.113636	1.48417	1.29227	0.191897	0.0691162	1.57936	80	12	0.15	1.34281	1.35087	-0.00806069	-0.00299246	2.00969
7	13	5	0.384615	3.72792	2.339	1.38891	0.228932	25	15	0.6	2.3429	2.46275	-0.119852	-0.0249399	13	5	0.384615	1.94481	2.13076	-0.185949	-0.0456253	4.20123	27	15	0.555556	2.97417	2.96385	0.0103169	0.00173743	2.65914
8	13	5	0.384615	2.24481	2.38627	-0.141459	-0.0305455	29	15	0.517241	1.20064	1.35727	-0.156622	-0.0612304	11	5	0.454545	1.67424	1.25064	0.423599	0.144827	2.26385	33	15	0.454545	1.4848	1.41812	0.0666852	0.0229717	1.91801
9	17	5	0.294118	2.36171	2.32702	0.0346915	0.00739889	51	15	0.294118	2.17432	1.52164	0.652687	0.176595	21	5	0.238095	1.5638	1.71763	-0.153834	-0.0468803	2.99033	50	15	0.3	1.85502	1.37527	0.479758	0.148519	2.86443
10	25	5	0.2	1.36427	1.31368	0.0505906	0.0188916	63	15	0.238095	1.28317	1.31325	-0.0300791	-0.0115848	47	5	0.106383	1.90796	1.33332	0.574633	0.177286	1.59847	80	7	0.0875	1.80832	1.29986	0.508457	0.163587	1.81787
11	17	5	0.294118	2.17766	1.9191	0.258565	0.0631146	33	15	0.454545	2.08295	1.90177	0.181182	0.0454692	19	5	0.263158	2.27469	2.16828	0.106409	0.02395	2.26819	56	15	0.267857	1.58861	1.46062	0.127991	0.0419751	1.86504
12	39	5	0.128205	2.71491	2.80701	-0.0920998	-0.016679	72	15	0.208333	2.60183	2.44345	0.158384	0.0313924	35	5	0.142857	3.73828	2.66996	1.06832	0.16671	3.25514	50	15	0.3	2.82386	2.08583	0.738031	0.150321	3.27134
13	16	5	0.3125	2.9411	3.05997	-0.118866	-0.0198075	37	15	0.405405	2.01111	2.04877	-0.0376668	-0.00927781	13	5	0.384615	2.1536	2.12669	0.0269115	0.00628729	2.8001	39	15	0.384615	2.04125	1.62155	0.419704	0.114586	2.18468
14	33	5	0.151515	6.4379	3.90855	2.52935	0.244465	57	15	0.263158	2.88088	3.05084	-0.169959	-0.0286525	51	5	0.0980392	2.60668	2.30682	0.299859	0.0610276	3.38794	80	13	0.1625	2.33684	2.22256	0.114288	0.0250664	2.87744
15	8	5	0.625	3.99759	1.84551	2.15207	0.368311	47	15	0.319149	2.96675	2.16648	0.800274	0.155901	11	5	0.454545	3.84461	2.48715	1.35747	0.21439	4.65129	54	15	0.277778	2.02212	1.78724	0.234881	0.0616587	3.37371
16	29	5	0.172414	2.62813	2.95616	-0.328031	-0.0587417	57	15	0.263158	2.65298	3.02485	-0.371868	-0.0654947	34	5	0.147059	3.61344	3.20418	0.409267	0.0600308	3.57321	74	15	0.202703	3.31318	3.29952	0.0136561	0.00206514	3.83539
17	11	5	0.454545	3.97533	4.15356	-0.178234	-0.021926	58	15	0.258621	3.61078	3.21207	0.398713	0.0584379	19	5	0.263158	4.67424	4.6774	-0.00316067	-0.00033798		67	15	0.223881	4.79502	4.05857	0.736443	0.0831801	5.18141
18	59	5	0.0847458	4.28765	1.06907	3.21858	0.600849	80	11	0.1375	1.89511	1.21278	0.682333	0.219549	80	4	0.05	3.07607	1.54883	1.52725	0.330223	3.2378	80	13	0.1625	1.96163	1.29826	0.663367	0.203493	2.08465
19	49	5	0.102041	2.75127	1.66394	1.08733	0.24627	78	15	0.192308	2.36817	1.7434	0.624778	0.151956	80	4	0.05	2.08043	2.00627	0.0741595	0.0181466	2.56229	76	15	0.197368	2.31683	1.63896	0.677872	0.171362	3.85566
20	35	5	0.142857	2.21057	2.62699	-0.416423	-0.0860814	61	15	0.245902	1.81643	1.56431	0.252125	0.0745768	46	5	0.108696	2.65421	2.98717	-0.332969	-0.0590226	3.25035	61	15	0.245902	2.70423	2.40585	0.298387	0.058392	3.33046
21	53	5	0.0943396	2.65774	1.73551	0.92223	0.209919	74	15	0.202703	1.7357	1.58716	0.148541	0.0447028	62	5	0.0806452	2.22103	2.22894	-0.00790511	-0.00177644	2.56004	74	15	0.202703	2.22672	2.07142	0.155306	0.0361333	2.19886
22	22	5	0.227273	3.51124	4.20286	-0.691613	-0.0896556	57	15	0.263158	4.96375	3.71195	1.2518	0.144288	30	5	0.166667	5.66699	4.09332	1.57366	0.161231	4.17831	74	15	0.202703	6.01598	4.2133	1.80269	0.176228	5.56308
23	48	5	0.104167	4.15365	2.00162	2.15203	0.349624	76	15	0.197368	3.00976	2.01743	0.992333	0.197393	54	5	0.0925926	3.72366	2.8073	0.916359	0.14031	3.0449	80	14	0.175	2.50572	2.27124	0.234481	0.0490858	3.26083
24	72	5	0.0694444	4.05441	2.41629	1.63812	0.253159	79	15	0.189873	3.26585	2.562	0.703843	0.120772	80	4	0.05	4.61337	3.75989	0.853483	0.10193	5.56203	80	14	0.175	3.22	2.74687	0.47313	0.0792929	4.199
25	14	5	0.357143	2.81457	2.30465	0.509925	0.0996097	78	15	0.192308	2.15343	1.7501	0.403328	0.103324	35	5	0.142857	3.69452	2.34095	1.35357	0.22427	5.25485	77	15	0.194805	2.60786	2.4222	0.185669	0.0369118	2.78802
26	27	5	0.185185	3.7679	2.48918	1.27872	0.204364	76	15	0.197368	2.59934	2.15828	0.441062	0.0927064	34	5	0.147059	2.56442	2.24329	0.321131	0.066795	4.70868	73	15	0.205479	3.40277	2.5987	0.80407	0.133979	4.15772
27	43	5	0.116279	5.58722	3.26269	2.32453	0.262661	66	15	0.227273	3.83178	2.63885	1.19293	0.184361	59	5	0.0847458	5.69094	3.48072	2.21021	0.240983	4.96387	68	15	0.220588	3.64798	3.1136	0.534377	0.0790314	3.55805
28	11	5	0.454545	3.0047	1.60142	1.40328	0.304654	57	15	0.263158	1.57216	1.50725	0.0649076	0.021078	24	5	0.208333	1.68224	1.49353	0.188707	0.0594209		51	15	0.294118	1.37521	2.05145	-0.676237	-0.197346	2.50242
29	24	5	0.208333	1.47434	1.18731	0.287029	0.107839	62	15	0.241935	1.69784	1.06629	0.631551	0.228481	50	5	0.1	2.24499	1.48236	0.762627	0.204603	1.98417	80	12	0.15	1.45063	1.29217	0.158469	0.0577765	1.65469
30	72	5	0.0694444	3.31135	2.10173	1.20962	0.223463	75	15	0.2	2.96245	1.73379	1.22866	0.261627	48	5	0.104167	5.31442	3.09857	2.21585	0.263385	2.88667	49	15	0.306122	2.52662	2.4573	0.0693221	0.0139091	2.58544
31	27	5	0.185185	4.15744	2.78492	1.37252	0.197702	76	15	0.197368	3.3977	2.76244	0.635258	0.103124	54	5	0.0925926	4.16186	3.38517	0.776695	0.102914	4.13068	80	13	0.1625	3.66392	3.35296	0.310966	0.0443168	3.41182
32	19	5	0.263158	15.4486	3.93806	11.5105	0.593735	50	15	0.3	3.72932	2.72979	0.999534	0.154748	60	5	0.0833333	5.28776	4.09395	1.19381	0.127249	4.48952	53	15	0.283019	3.68881	2.73523	0.95358	0.148439	3.76757
33	11	5	0.454545	2.13079	1.4038	0.726987	0.205678	24	15	0.625	1.78701	2.28832	-0.501312	-0.123011	16	5	0.3125	2.00086	1.64956	0.351293	0.0962337		26	15	0.576923	1.86568	2.05525	-0.189566	-0.0483472	6.86876
34	24	5	0.208333	3.46302	3.53455	-0.0715367	-0.0102231	40	15	0.375	3.8515	3.2814	0.570101	0.0799254	27	5	0.185185	3.61487	2.81076	0.804107	0.125141	2.78783	54	15	0.277778	3.56711	3.451	0.116106	0.0165438	3.41843
35	7	5	0.714286	2.07141	3.2257	-1.15429	-0.217909	24	15	0.625	2.6199	3.12151	-0.501611	-0.0873673	6	5	0.833333	1.59438	2.55001	-0.955622	-0.230582		17	15	0.882353	1.66762	4.45138	-2.78376	-0.454938
36	52	5	0.0961538	4.85189	1.41586	3.43603	0.548208	54	15	0.277778	2.9545	1.69296	1.26154	0.271447	80	4	0.05	2.97261	1.22965	1.74296	0.414767	3.14285	75	15	0.2	1.88529	1.26617	0.619125	0.196456	3.34488
37	10	5	0.5	2.44048	1.81467	0.625812	0.147072	25	15	0.6	1.88783	2.38793	-0.500098	-0.116961	16	5	0.3125	1.70818	1.29546	0.412719	0.137406	1.69649	29	15	0.517241	1.95974	1.51869	0.441049	0.126796	2.02595
38	72	5	0.0694444	2.46656	1.97957	0.486987	0.109531	54	15	0.277778	2.53094	2.57224	-0.0412975	-0.00809251	71	5	0.0704225	3.65471	2.13301	1.52169	0.262918	2.59079	76	15	0.197368	2.19631	2.02561	0.170708	0.0404338	2.93418
39	32	5	0.15625	3.29777	2.51628	0.781496	0.134415	39	15	0.384615	2.61094	3.18686	-0.575918	-0.0993339	47	5	0.106383	2.4887	2.30044	0.188258	0.0393095	2.79236	80	13	0.1625	2.73045	2.38062	0.349826	0.0684449	2.92089
40	25	5	0.2	2.84814	1.93219	0.915955	0.191609	30	15	0.5	3.55237	3.54787	0.00449443	0.000632997	26	5	0.192308	2.76065	2.68201	0.0786378	0.0144484		63	15	0.238095	2.49552	2.55593	-0.0604088	-0.0119587	6.31681
41	67	5	0.0746269	6.91339	3.68207	3.23132	0.304972	80	13	0.1625	6.81649	3.09634	3.72016	0.375287	80	4	0.05	3.59244	2.29873	1.29371	0.219602	3.26032	80	9	0.1125	3.47985	2.62037	0.859482	0.140894	4.78559
42	15	5	0.333333	5.52845	5.17101	0.357446	0.0334079	40	15	0.375	5.09845	4.98658	0.111875	0.0110932	36	5	0.138889	4.21108	4.20229	0.00879253	0.00104507	4.37052	33	15	0.454545	4.46482	4.12919	0.335627	0.0390536	5.55095
43	17	5	0.294118	2.94845	3.00382	-0.0553736	-0.00930295	28	15	0.535714	2.23717	1.90522	0.331949	0.0801346	18	5	0.277778	3.92245	1.6609	2.26156	0.405053	4.0807	46	15	0.326087	3.00143	2.23938	0.762059	0.145409	3.03618
44	12	5	0.416667	2.42814	2.30127	0.126869	0.0268256	31	15	0.483871	2.67903	2.46219	0.216833	0.0421755	20	5	0.25	2.41169	2.04712	0.364573	0.0817645	2.14408	38	15	0.394737	2.17805	2.09788	0.0801648	0.0187479	2.27203
45	32	5	0.15625	0.944259	0.99916	-0.054901	-0.0282497	24	15	0.625	1.14085	1.30517	-0.164316	-0.0671771	46	5	0.108696	1.16861	0.868864	0.299743	0.147115	1.1117	61	15	0.245902	1.01826	1.00214	0.016115	0.00797612	1.31712
46	21	5	0.238095	2.20142	1.47047	0.730956	0.199068	55	15	0.272727	2.7033	2.44378	0.259518	0.0504204	53	5	0.0943396	1.96046	1.50552	0.45493	0.131256	2.11344	70	15	0.214286	1.94794	1.67585	0.272086	0.0750834	2.78832
47	60	5	0.0833333	2.33121	0.98117	1.35004	0.407573	51	15	0.294118	1.88845	1.97017	-0.0817209	-0.0211788	21	5	0.238095	1.57271	1.46198	0.110726	0.0364868	2.1413	51	15	0.294118	1.86042	1.64121	0.219207	0.0626012	2.72856
48	14	5	0.357143	1.77109	1.33266	0.438431	0.141259	43	15	0.348837	2.07596	1.60383	0.472125	0.128302	21	5	0.238095	1.4844	1.41619	0.0682084	0.0235153	2.45442	54	15	0.277778	1.68248	1.82067	-0.138189	-0.0394473	2.7052
49	16	5	0.3125	3.4049	2.31094	1.09396	0.191391	39	15	0.384615	2.92047	2.62187	0.298599	0.0538761	24	5	0.208333	3.93765	2.52306	1.4146	0.218954	3.10676	42	15	0.357143	4.3129	4.19153	0.12137	0.0142714	4.74064
50	46	5	0.108696	4.56783	2.90922	1.65861	0.221827	62	15	0.241935	4.72529	3.8733	0.851994	0.0990854	51	5	0.0980392	4.00836	3.49055	0.517803	0.0690505	4.02725	53	15	0.283019	4.85681	3.73595	1.12086	0.130442	4.4842
51	21	5	0.238095	4.12666	4.48179	-0.355131	-0.0412537	49	15	0.306122	2.92921	2.98454	-0.0553338	-0.00935682	10	5	0.5	3.03164	2.82952	0.202112	0.0344833	2.60046	29	15	0.517241	2.5317	3.14651	-0.614802	-0.108274	3.14874
52	10	5	0.5	2.1305	1.53149	0.59901	0.163575	34	15	0.441176	1.9319	2.11865	-0.186749	-0.0461046	12	5	0.416667	2.96436	4.14951	-1.18516	-0.166598		37	15	0.405405	3.30927	5.12594	-1.81668	-0.215369
53	33	5	0.151515	1.87192	1.35876	0.51316	0.15884	39	15	0.384615	1.8339	1.875	-0.0411057	-0.011083	22	5	0.227273	2.57835	1.50113	1.07723	0.26406	2.54378	39	15	0.384615	2.2272	2.58018	-0.352982	-0.073425	2.99703
54	15	5	0.333333	4.128	3.17428	0.95372	0.130606	28	15	0.535714	3.04081	4.47975	-1.43894	-0.191335	19	5	0.263158	1.44239	4.44587	-3.00347	-0.510079	4.63135	26	15	0.576923	3.01328	5.63676	-2.62348	-0.303292	5.03651
55	7	5	0.714286	2.08743	1.48321	0.604215	0.169218	29	15	0.517241	1.96223	2.5364	-0.574169	-0.127632	20	5	0.25	2.39005	2.24922	0.140825	0.0303551	2.84016	33	15	0.454545	2.36916	2.4075	-0.0383395	-0.00802643	2.98266
56	18	5	0.277778	3.05833	1.50241	1.55592	0.341156	42	15	0.357143	1.84255	1.86241	-0.0198576	-0.00535972	20	5	0.25	3.61517	2.12055	1.49462	0.26058	4.16833	24	15	0.625	2.4169	2.22176	0.195145	0.0420693
57	21	5	0.238095	2.14319	2.45977	-0.316581	-0.0687777	49	15	0.306122	2.89088	3.31377	-0.422888	-0.0681567	5	5	1	2.03809		2.03809	1		42	15	0.357143	3.04899	3.18518	-0.136193	-0.0218462	3.82791
58	13	5	0.384615	3.27155	5.01011	-1.73856	-0.209929	29	15	0.517241	3.71476	3.51081	0.203941	0.0282249	9	5	0.555556	3.72832	3.21181	0.516512	0.074424	5.10275	38	15	0.394737	3.64131	2.51338	1.12794	0.183265	6.83345
59	27	5	0.185185	1.52121	1.65569	-0.134482	-0.0423312	58	15	0.258621	2.16251	1.46938	0.693133	0.190846	55	5	0.0909091	3.2514	1.86718	1.38422	0.270431	2.49291	48	15	0.3125	3.07434	2.38599	0.688349	0.126064	2.72086
60	37	5	0.135135	13.1294	6.32191	6.80752	0.349977	32	15	0.46875	7.42875	5.82629	1.60246	0.120894	32	5	0.15625	3.60837	3.60337	0.00499745	0.00069296	3.3636	39	15	0.384615	4.54439	4.46355	0.0808442	0.00897477	3.79484
61	23	5	0.217391	5.92113	2.20816	3.71297	0.45674	60	15	0.25	4.28494	2.55028	1.73466	0.253783	23	5	0.217391	3.75799	2.10045	1.65754	0.282932	6.40063	39	15	0.384615	2.46435	2.63804	-0.173692	-0.0340414	3.73271
62	28	5	0.178571	5.67201	1.77207	3.89994	0.523899	40	15	0.375	3.00708	2.1918	0.815278	0.156818	23	5	0.217391	2.39865	2.01299	0.385656	0.0874177	2.31023	50	15	0.3	1.48524	1.38725	0.0979859	0.0341118	3.28412
63	40	5	0.125	4.41414	2.54612	1.86803	0.268384	76	15	0.197368	3.83819	2.68073	1.15746	0.177554	57	5	0.0877193	2.59774	2.62475	-0.0270144	-0.00517271	3.6169	80	14	0.175	3.01942	2.85187	0.167554	0.0285379	3.17508
64	36	5	0.138889	2.38433	1.88373	0.5006	0.11729	48	15	0.3125	1.76022	1.56781	0.192411	0.0578152	44	5	0.113636	1.5452	1.45986	0.0853472	0.0284012	1.58909	69	15	0.217391	1.75987	1.6513	0.108574	0.0318289	1.97344
